# Supplementary material for: Practical NIR Assay Derived from Cyanine to Evaluate Intracellular H2S in Living Cell Imaging
Source: Sensors (Basel). 2024 Jun 8;24(12):3744. doi: 10.3390/s24123744 (PMC11207956; doi:10.3390/s24123744)
Supplement: Supplementary file 1 [file sensors-24-03744-s001.zip]

Archive with 1 entries (1 files):
- sensors-2978398-supplementary.pdf
